# Supplementary material for: Pathology and Prevalence of Antibiotic-Resistant Bacteria: A Study of 398 Pet Reptiles
Source: Animals (Basel). 2022 May 17;12(10):1279. doi: 10.3390/ani12101279 (PMC9137941; doi:10.3390/ani12101279)
Supplement: Supplementary file 1 [file animals-12-01279-s001.zip]

Archive with 1 entries (1 files):
- animals-1695442-supplementary.pdf
